# Supplementary material for: Association between interleukin-2 cytokine levels and Plasmodium infections: a systematic review and meta-analysis
Source: BMC Infect Dis. 2025 Nov 5;25:1506. doi: 10.1186/s12879-025-11977-1 (PMC12587632; doi:10.1186/s12879-025-11977-1)
Supplement: Supplementary file 2 — Supplementary Material 2 [file 12879_2025_11977_MOESM2_ESM.xlsx]

## Sheet: Sheet1
Association between interleukin-2 cytokine levels and Plasmodium infections: A systematic review and meta-analysis Pattamaporn Kwankaew1, Kwuntida Uthaisar Kotepui1, Nsoh Godwin Anabire3,4, Polrat Wilairatana5, Manas Kotepui1* 1 Medical Technology, School of Allied Health Sciences, Walailak University, Tha Sala, Nakhon Si Thammarat, Thailand 2 Department of Biochemistry & Molecular Medicine, Scho…
Table S2. Details of included studies
No.	Authors	Year ranges	Study design	Study location (Year)	Continents	Year of conduction	Types of participants (number of participant)	Plasmodium spp.	Mean age	Age range (years)	Age groups	IL-2 (mean±SD)(pg/mL) or (median and range)	IL-2 (higher or lower in severe malaria compared to non-severe malaria)	Parasite density (mean/median and deviation/range, per micrilitter)	Method for malaria	Method for IL-2	Blood sample	Company/brand
1	Acero et al., 2022	2020–2024	Cohort study	Colombia	South America	2022	Patients with severe malaria (50), non-severe malaria (56) and healthy controls from endemic area (50)	P. vivax	3-71 years	3-71 years	Children and adults	Not specified	No statistically significant differences in IL-2 between severe malaria and non-severe malaria	Parasitemia <5,000 (n = 82), 5,000–10,000 (n = 16), > 10,000 (n = 8)	Microscopic method/PCR	Bead-based assay	Plasma	Human Essential Immune Response Panel kit (13-plex) (Catalogue. No. 740930)
2	Anabire et al., 2019	2016- 2017	Cross-sectional study	Ghana	Africa	2017	P. falciparum mono-infection (80), HBV mono-infections (68), Co-infections (36), uninfected controls (73)	P. falciparum	P. falciparum mono-infection (80): 25.5 ± 5.3, HBV mono-infections (68): 26.7 ± 5.1, Co-infections (36): 26.7 ± 5.7, uninfected controls (73): 27.6 ± 4.9	Not specified	Pregnant women	Parasitemia on day 1, %, median [IQR] Total 2.5 [0.3–9.0] UM 0.5 [0.1–2.1] SM 8.0 [3.8–15.0] P-value < 0.01 LSM A5:M5 8.0 [4.0–14.0] VSM 9.5 [3.3–20.0] 0.18	1. No statistically significant differences in IL-2 between malaria and uninfected controls. 2. No statistically significant differences in IL-2 between malaria and HBV mono-infection. 3. No statistically significant differences in IL-2 between malaria and malaria co-infected with HBV. 4. No statistically significant differences in IL-2 between HBV mono-infection and malaria co-infected with HBV.	P. falciparum mono-infection (80): 1310 (490–2560), Co-infections (36): 860 (420–1870)	Microscopic method/PCR	Bead-based assay	Serum	The xMAP Technology platform (Luminex Corporation, Austin, USA) using the magnetic beaded Milliplex MAP 13-plex kit (Merck, Darmstadt, Germany),
3	Armah et al., 2007	2000–2009	Cross-sectional study	Ghana	Africa	2005	Ghanaian children (19): dying of cerebral malaria (9), severe malarial anemia (5), and non-malaria (5)	P. falciparum	Ghanaian children (19): dying of cerebral malaria (9): 61.2±3.1, severe malarial anemia (5): 14.6±1.2, and non-malaria (5): 79.0±4.3 months	Children (< 18 years)	Children (< 18 years)	Not specified	No statistically significant differences in IL-2 between cerebral malaria, severe malarial anemia, and non-malaria	Cerebral malaria: 51,604±9,468; severe malarial anemia: 195,003±23,613	Microscopy	Bead-based assay	Plasma	Multiplex colorimetric bead-based cytokine immunoassay coupled with the Luminex™ system (Austin, TX) and human-specific bead sets (Bio_x0002_Rad, San Diego, CA)
4	Baptista et al., 1997	Before 2000	Cross-sectional study	Democratic Republic of São Tomé and Príncipe	Africa	1992–1993	Children (56): mild malaria (44), cerebral malaria (12), controls (30)	P. falciparum	Children (56): mild malaria (44): 9 range 4–14 , cerebral malaria (12): 5, range 4–9, controls (30): 9.5 range 4–14	4–14 years	Children (< 18 years)	Mild malaria (44): 1.5 1.5–1.5), cerebral malaria (12): 1.5 (1.5–1.5), controls (30): 1.5 1.5–1.5) IU/ml	No statistically significant differences in IL-2 between cerebral malaria, mild malaria, and non-malaria	5000-287,520	Microscopy	ELISA	Plasma	A solid phase enzyme amplified sensitivity immunoassay performed on microtitre plates (Kit Medgenix EASIA – Medgenix – Fleurus, Belgium)
5	Bin Eric et al., 2024	2020–2024	Case-control study	Cameroon	Africa	2022–2023	Healthy controls (15), malaria mono-infection (20), typhoid mono-infection (20), typhoid malaria co-infections (15)	P. falciparum	Healthy control (15): 30.60±12.19, malaria mono-infection (20): 22.35±14.54, typhoid mono-infection (20): 27.50±9.50, typho-malaria co-infections (15): 25.33±10.65	10 years and above	Children and adults	Not specified	The concentrations of IL-2 (p<0.001) were significantly upregulated in patients with malaria and typhoid comorbidity, comparing to healthy controls	Malaria mono-infection (20): 1850.00 (105 - 103025), typhoid malaria co-infections (15): 12850 (1035 – 122045)	Microscopy/RDT	ELISA	Plasma and serum	IL-2 (Cat #: EKHU-0144, Melsin, China)
6	Chaves et al., 2016	2010–2019	Cross-sectional study	Brazil	South America	Not specified	Adult patients with malaria (56): recurrent malaria (19), endemic controls (20)	P. vivax	Endemic control (20): 27.1 ±7.4, Primary malaria (36): 35.4 ±14.3, Recurrent malaria (19): 39.5± 12.0	16–70 years	Children and adults	Not specified	IL-2 levels were significantly increased in patients with malaria as compared to controls	> 500	Microscopy	Bead-based assay	Plasma	Cytometric Bead Array kit, BD Biosciences Pharmin_x0002_gen (San Diego, CA, USA)
7	Coelho et al., 2013	2010–2019	Cross-sectional study	Brazil	South America	Not specified	Patients with vivax malaria (35), healthy volunteers (8)	P. vivax	Patients with vivax malaria (35): 41.86±13.6	Not specified	Not specified	Not specified	No statistically significant differences in IL-2 between malaria and controls	Not specified	Microscopy/RDT/PCR	Bead-based assay	Serum	Cytometric Bead Array kit (CBA, BD Biosciences Pharmingen, USA)
8	da Costa et al., 2014	2010–2019	Case-control study	Brazil	South America	Not specified	Patients with uncomplicated P. vivax malaria (77), healthy donors (37)	P. vivax	Patients with uncomplicated P. vivax malaria (77): 35 (18–73), healthy donors (37): 27 (19–45) years	Patients with uncomplicated P. vivax malaria (77): 19–45, healthy donors (37): 18–73	Adults (≥ 18 years)	Not specified	IL-2 levels were significantly decreased in patients with malaria as compared to controls	Malaria patients: low parasite density, ≤500: 39 (50.6 ), high parasite density, >500: 38 (49.4)	Microscopy	Bead-based assay	Serum	Cytometric Bead Array kit (CBA, BD Biosciences Pharmingen, USA)
9	de Jesus et al., 2023	2020–2024	Case-control study	Brazil	South America	2014-2015	Malaria group (76), control group (144)	P. vivax	Not specified	7-74 years	Children and adults	Not specified	No statistically significant differences in IL-2 between malaria and controls	Malaria group: 572.96 (60–30000)	Microscopy/PCR	Bead-based assay	Serum	Cytometric bead array kit (BD Biosciences,San Jose, CA, USA).
10	de Roquetaillade et al., 2023	2020–2024	Cohort study	France	Europe	2006-2010	uncomplicated malaria (134), severe malaria (144): very severe malaria (68), less severe malaria (76)	P. falciparum	Not specified	Median 42 (IQR 32–52)	Adults	Uncomplicated malaria (134): 0.50 (0.50–4.18), severe malaria (144): 0.50 (0.50–0.97)	No statistically significant differences in IL-2 between severe malaria and uncomplicated malaria	Not specified	Microscopy	Bead-based assay	Plasma	Luminex technology (Bio-Plex 200 Systems, Waltham, MA) (Luminex magnetic bead)
11	Frimpong et al., 2022	2020–2024	Case-control study	Ghana	Africa	Not specified	Children (76): clinical malaria (33), non-malaria sepsis (23), febrile/sick controls (20)	P. falciparum	Clinical malaria: 3.5 (2-5.75) Non-malaria sepsis: 2.0 (1.0-4.25) Non-malaria febrile control: 3.0 (1.28-4.0)	Not specified	Not specified	Not specified	1. IL-2 levels were significantly increased in clinical malaria as compared to non-malarial sepsis. 2. No difference in IL-2 levels between clinical malaria and febrile controls. 3. No difference in IL-2 levels between non-malarial sepsis and febrile control	94494.9	Microscopy	Bead-based assay	Plasma	Human Cytokine Magnetic 25-Plex Panel (Thermo Fisher Scientific Corporation, United States)
12	Jain et al., 2008	2000–2009	Cohort study	India	Asia	2004–2006	Total subjects (133): cerebral malaria non-survivors (12), cerebral malaria survivors (48), , mild malaria (48), healthy controls (25)	P. falciparum	Total subjects (133): cerebral malaria non-survivors (12): 20 ± 16, cerebral malaria survivors (48): 25 ± 19, mild malaria (48): 19 ± 14, healthy controls (25): 22 ± 14	Children (< 18 years), Adults (≥ 18 years)	Children and adults	Not specified	No statistically significant differences in IL-2 between cerebral malaria non-survivors, cerebral malaria survivors, mild malaria, healthy controls	Geomean parasitemia: mild malaria: 1594 ± 426.6, cerebral malaria survivors: 4166 ± 650.9, cerebral malaria non-survivors: 1336 ± 386.2	Microscopy	Bead-based assay	Plasma	Multiplex bead-based cytokine immunoassay (MMA) coupled with the Luminex™ system (Austin, TX) and human-specific bead sets (BioRad, San Diego, CA),
13	Kremsner et al., 1990	Before 2000	Case-control study	Brazil	South America	Not specified	Patients with malaria (30): two or fewer previous malaria attacks, nonimmune (16), three or more times in the preceding 2 years, semiimmune (14), controls (15)	P. falciparum	Not specified	15–50	Children and adults	Not specified	IL-2 levels were significantly decreased in patients with malaria as compared to controls	Not specified	Microscopy	Radioimmunoassay	Plasma	Radioimmunoassay (Medgenix,Fleurus, Belgium)
14	Mandala et al., 2017	2010–2019	Cross-sectional study	Malawi	Africa	2005–2006	Controls (42), cerebral malaria (29), severe malarial anemia (30), uncomplicated malaria (54)	P. falciparum	Controls (42): 20 (5–76), cerebral malaria (29): 30 (5–84), severe malarial anemia (30): 23 (5–38), uncomplicated malaria (54): 27 (6–58) months	5–84 months	Children (< 18 years)	Controls (42): 2.12 (1.46- 2.60) , cerebral malaria (29): 3.34 (1.70- 5.70), severe malarial anemia (30): 2.55 (1.67- 5.20), uncomplicated malaria (54): 2.02 (1.37- 2.67) pg/ml	1. IL-2 levels were significantly increased in patients with cerebral malaria and severe malarial anemia as compared to controls. 2. IL-2 levels were significantly higher in severe malaria (cerebral malaria and severe malarial anemia) as compared to uncomplicated malaria.	Cerebral malaria: 41,800 (900–517,000), severe malarial anemia: 3,500 (20–296,000), uncomplicated malaria: 52,300 (460–768,000)	Microscopy	Bead-based assay	Serum	Becton Dickinson (BD) cytokine bead array (CBA) kits
15	Mendonça et al., 2015	2010–2019	Cross-sectional study	Brazil	South America	2009–2013	Mild malaria (72), malaria with hyperbilirubinaemia (14), severe malaria (17)	P. vivax	Mild malaria (72): 36.00 IQR (27.00–45.50), malaria with hyperbilirubinaemia (14): 26.00 IQR (20.25–36.25), severe malaria (17): 37.00 IQR (10.50–44.50)	4 months–76 years	Children and adults	Mild malaria (72): 0.461 (0.461-0.461), malaria with hyperbilirubinaemia (14): 0.461 (0.461-48.180), severe malaria (17): 48.600 (9.079-206.600)	1. IL-2 levels were significantly increased in patients with severe malaria than mild malaria. 2. IL-2 levels were significantly increased in patients with severe malaria as compared with patients with hyperbilirubinaemia. 3. No difference in IL-2 levels between patients with hyperbilirubinaemia and mild malaria.	Mild malaria: 2673 (842–9313), malaria with hyperbilirubinemia: 2,451(247–11,655), severe malaria: 291 (0–29,184)	Microscopy	ELISA	Plasma	Enzyme-linked immunoassay (Assay Designs, Ann Arbor, MI, USA).
16	Menezes et al., 2018	2010–2019	Cross-sectional study	Brazil	South America	2014-2015	Malaria and intestinal parasite co-infections (117), malaria mono-infection (30), enteroparasites only (143), endemic controls (151).	P. vivax	Not specified	Malaria and intestinal parasite co-infections (117): 29 (7-66), malaria mono-infection (30): 29 (12-55), enteroparasites only (143): 25 (8-74), endemic controls (151): 19 (10-60).	Children and adults	Not specified	1. IL-2 levels were significantly increased in patients with malaria compared to endemic controls. 2. IL-2 levels were significantly decreased in patients with co-infections as compared with endemic controls. 3. IL-2 levels were significantly decreased in patients with co-infections as compared with malaria-mono-infection. 4. IL-2 levels were significantly increased in patients with malaria compa…	Malaria mono-infection: 2750 (60-16.000), co-infected patients: 1000 (25±30.000)	Microscopy/PCR	Bead-based assay	Serum	CBA (cytometric bead array) Kit (BD)
17	Obeng-Aboagye et al., 2023	2020–2024	Case-control study	Ghana	Africa	Not specified	Clinical malaria without sepsis (37): severe malaria (27), uncomplicated malaria (10); febrile controls (20)	P. falciparum	Clinical malaria without sepsis (37): severe malaria (27): 1.5±2.1, uncomplicated malaria (10): 4.6±3.1; febrile controls (20): 3.7±3.5	Not specified	Children	Not specified	1. IL-2 levels were significantly increased in patients with severe malaria compared to febrile controls. 2. No difference in IL-2 levels between patients with severe and uncomplicated malaria. 3. No difference in IL-2 levels between patients with uncomplicated malaria and febrile controls.	Severe malaria: 54683 (29706–162776)/μl uncomplicated malaria: 36228 (15671–116416)/μl	Microscopy	Bead-based assay	plasma	Magnetic 25-Plex Panel (Thermo Fisher Scientific Corporation, United States of America)
18	Ong'echa et al., 2011	2010–2019	Cross-sectional study	Kenya	Africa	Not specified	Children with P. falciparum malaria (148): uncomplicated malaria (31), non-severe malarial anemia (37), severe malarial anemia (80)	P. falciparum	Uncomplicated malaria (31): 12±8, non-severe malarial anemia (37): 9±9, severe malarial anemia (80): 8.0±8	3 to 30 months	Children (< 18 years)	Uncomplicated malaria (31): 36.5± IQR 104.5, non-severe malarial anemia (37): 24.1± IQR 66.1, severe malarial anemia (80): 31.4± IQR 61.4 pg/ml	No statistically significant differences in IL-2 between severe (non-severe malarial anemia and severe malarial anemia) and uncomplicated malaria	Uncomplicated malaria (31): 48,354 (87,430), non-severe malarial anemia (37): 22,615 (49,929), severe malarial anemia (80): 26,166 (60,703)	Microscopy	Bead-based assay	Plasma	Human cytokine 25-plex antibody bead kit (Bio_x0002_Source International)
19	Perera et al., 2013	2010–2019	Case-control study	Sri Lanka	Asia	Not specified	Uncomplicated malaria (69), uncomplicated malaria with fever (14), severe malaria (62)	P. falciparum	Uncomplicated malaria (69): 28.8 (1–68), uncomplicated malaria with fever (14): 27.0 (9–47), severe malaria (62): 26.3 (1–81)	1–68 years	Children and adults	Not specified	IL-2 levels were not detectable in both severe and uncomplicated malaria (< 2 pg/ml)	Geometric mean parasitemia: Uncomplicated malaria: 0.139, uncomplicated malaria with fever: 0.043, severe malaria: 0.049	Microscopy	ELISA	Plasma	Enzyme-linked immunosorbant assay (ELISA) kits (CytoscreenTM; Biosource International, Camarillo, CA, USA)
20	Prakash et al., 2006	2000–2009	Case-control study	India	Asia	Not specified	Mild malaria (33), severe non-cerebral malaria (14 ), cerebral malaria (26), Ex-cerebral malaria (8), endemic control (8), nonendemic control (9)	P. falciparum	Mild malaria (33): 28.4 (23.8–34), severe malaria (14 ): 25.7 (15.85–41.8), cerebral malaria (26): 33.3 (26–42.8), Ex-cerebral malaria (8): 19.3 (7.35–50.9), endemic control (8): 27 (24.9–29.2), nonendemic control (9): 34 (2.2–42.4)	5–75 years	Children and adults	Not specified	1. IL-2 levels were significantly increased in malaria (severe, mild, cerebral malaria) as compared to controls (endemic and non-endemic controls). 2. No difference in IL-2 levels between severe and mild malaria. 3. IL-2 levels were significantly decreased in cerebral malaria as compared with mild malaria.	Mild malaria (33): 1.2 % (0.7–2.1), severe malaria (14 ): 1.1 % (0.3–3.2), cerebral malaria (26): 2 % (1–3.87)	Microscopy	ELISA	Plasma	Opti-EIA kits (BD-Pharmingen)
21	Rabiu et al., 2022	2020–2024	Case-control study	Nigeria	Africa	2011-2015	Pregnant women (707): P. falciparum infection only (52), helminth infection only (45), HIV infection only (134), P. falciparum and helminth co-infection (8), helminth and HIV coinfection (6), P. falciparum and HIV co-infection (48), P. falciparum, helminth and HIV co-infection (1), uninfected group (364)	P. falciparum	Not specified	18–45 years	Pregnant women	Second trimester: P. falciparum infection only (52): 218.503±396.928), helminth infection only (45): 229.639±719.217, HIV infection only (134): 125.808 ±304.92, P. falciparum and helminth co-infection (8): 709.642 ±0.00, helminth and HIV coinfection (6): 1849.023±0.00, P. falciparum and HIV co-infection (48): 541.570±370.144, uninfected group (364): 55.514±211.475; Third trimester: P. falciparum …	Second trimester: 1. No statistically significant differences in IL-2 between malaria and uninfected controls. 2. No statistically significant differences in IL-2 between malaria, malaria co-infection with helminth, malaria co-infection with HIV and uninfected controls. Third trimester: 1. No statistically significant differences in IL-2 between malaria and uninfected controls. 2. IL-2 levels wer…	Not specified	Microscopy	ELISA	Serum	Assaypro® USA and GenWay Biotech Inc.
22	Rovira-Vallbona et al., 2012	2010–2019	Case-control study	Mozambique	Africa	2006	Children with falciparum malaria (134): severe malaria (67), uncomplicated malaria (67)	P. falciparum	Severe malaria (67): 28 (16-39), uncomplicated malaria (67): 29 (15-38)	< 5 years	Children (< 18 years)	Not specified	No statistically significant differences in IL-2 between severe and uncomplicated malaria	Severe malaria (67): 40400 (17300-99300), uncomplicated malaria (67): 12900 (10300-58300)	Microscopy, PCR	Bead-based assay	Plasma	Fluorescent bead immunoassays (Human Th1/Th2 11plex and Human TGF-β1 Flow_x0002_Cytomix Simplex kits, Bender MedSystems, Austria)
23	Scherer et al., 2016	2010–2019	Cross-sectional study	Brazil	South America	Not specified	Patients with vivax malaria (37), non-malaria (42)	P. vivax	Patients with vivax malaria (37): 28.7 ± 8.1, non-malaria (42): 30.5 ± 10.5	Not specified	Not specified	Patients with vivax malaria (37): 5.84 ± 0.80, non-malaria (42): 5.46 ± 1.25 pg/mL	No statistically significant differences in IL-2 between malaria and controls	Not specified	Microscopy	Bead-based assay	Serum	Cytometric bead array (CBA, BD Biosciences)
24	Singotamu et al., 2006	2000–2009	Cross-sectional study	India	Asia	Not specified	Severe malaria (16), mild malaria (31)	P. falciparum	Not specified	20–40 years	Adults (≥ 18 years)	Severe malaria (16): 11.6 ± 3.33, mild malaria (31): 16.9 ± 5.19 pg/mL	No statistically significant differences in IL-2 between severe and non-severe malaria	Not specified	Microscopy	ELISA	Plasma	Quantitative sandwich ELISA technique with commercially available kits (Diaclone)
25	Tatfeng and Agbonlahor 2008	2000–2009	Case-control study	Nigeria	Africa	2006	Malaria (161), malaria-HIV (141), HIV (38), controls (121)	P. falciparum	Not specified	Not specified	Not specified	Malaria (161): 134.53±72.38, malaria-HIV (141): 115.05±39.08, HIV (38): 119.88±32.46, controls (121): 86.54±62.81	1. No statistically significant differences in IL-2 between malaria and controls. 2. No statistically significant differences in IL-2 between malaria and HIV co-infections.	Not specified	Microscopy	ELISA/EIA	Serum	Enzyme-Linked Immunosorbent Assays (ELISA or EIA) reagents from MABTECH Inc. Company, Sweden.
26	Tatfeng and Agbonlahor 2010	2010–2019	Case-control study	Nigeria	Africa	Not specified	Uncomplicated malaria: children (71), adolescents (60), adults (56); Healthy controls 121): children (45), adolescents (37), adults (39)	P. falciparum	Not specified	1-10 years, 11-18 years, above 18 years	Children and adults	Uncomplicated malaria: children (71): 108.75±63.53, adolescents (60): 64.16±56.00, adults (56): 66.09±45.34; Healthy controls 121): children (45): 8.25±6.22, adolescents (37): 8.61±5.61, adults (39): 12.61±6.85	IL-2 levels were significantly increased in malaria (children, adolescents, and adults) as compared to healthy controls.	Not specified	Microscopy	ELISA/EIA	Serum	Enzyme-Linked Immunosorbent Assays (ELISA or EIA) reagents from MABTECH Inc. Company, Sweden.
27	Tatfeng et al., 2012	2010–2019	Cross-sectional study	Nigeria	Africa	2008	Uncomplicated malaria (111), healthy controls (89)	P. falciparum	Not specified	1–5 years	Children (< 18 years)	Uncomplicated malaria (111), healthy controls (89): HbAA (37): 118.85±43.57, HbAA (control): 9.61±7.11, HbAS (39): 69.06±46.40, HbAS (control): 17.61±2.35, HbSS (35):79.74±79.00, HbSS (control): 11.49±7.08 pg/ml	IL-2 levels were significantly increased in patients with malaria as compared to controls (all comparison groups)	Not specified	Microscopy	ELISA	Serum	Enzyme linked immunosorbent assays (ELISA or EIA)18 reagents from MABTECH Inc. Company (Stockholm, Sweden)
28	van den Bogaart et al., 2014	2010–2019	Case-control study	Sudan	Africa	2011	Primary visceral leishmaniasis (29), clinical malaria patients (21), visceral leishmaniasis and malaria co-infected patients (15), healthy endemic controls (22)	P. falciparum	Primary visceral leishmaniasis (29): median 19 (9-29), clinical malaria patients (21): median 8 (7-26), visceral leishmaniasis and malaria co-infected patients (15): median 16 (9-21), healthy endemic controls (22): median 15 (8-24)	7–29 years	Children and adults	Not specified	1. No statistically significant differences in IL-2 between malaria and controls. 2. No statistically significant differences in IL-2 between visceral leishmaniasis and malaria co-infected patients and malaria patients.	Clinical malaria patients: 825 (355-2325), visceral leishmaniasis and malaria co-infected patients: 640 (290-1088)	Microscopy/RDT	Bead-based assay	Serum	9-milliplex magnetic bead-based immunoassay (HCYTOMAG- 60 K, Millipore BV, Amsterdam, the Netherlands)
29	Wilson et al., 2010	2010–2019	Cross-sectional study	Ghana	Africa	2006	Pregnant women (40): healthy control (15), asymptomatic carriers (25)	P. falciparum	26.8 years	15–48 years	Children and adults	Not specified	No statistically significant differences in IL-2 between malaria and controls	Not specified	RDT	Bead-based assay	Plasma	Commercially available multiplex bead-based cytokine assay coupled with the Luminex system (Austin, TX) and human-specific magnetic beads Bio-Plex Cytokine Kit (Bio-Rad, Hercules, CA).
30	Zeyrek et al., 2006	2000–2009	Case-control study	Turkey	Asia	2002	Patients with P. vivax malaria (79), healthy controls (89)	P. vivax	Patients with P. vivax malaria (79): 37.9 (37.7–38.3), healthy controls (89) 36.2 (36.1–36.3)	6 months–99 years	Children and adults	Patients with P. vivax malaria (79): 57.2 (51.3–63.0), healthy controls (89): 0.0 (0.0–0.0) pg/mL	IL-2 levels were significantly increased in patients with malaria as compared to controls	3246.9 (2547.9–3945.8)	Microscopy	ELISA	Serum	Not specified
