# Supplementary material for: Association between interleukin-2 cytokine levels and Plasmodium infections: a systematic review and meta-analysis
Source: BMC Infect Dis. 2025 Nov 5;25:1506. doi: 10.1186/s12879-025-11977-1 (PMC12587632; doi:10.1186/s12879-025-11977-1)
Supplement: Supplementary file 3 — Supplementary Material 3 [file 12879_2025_11977_MOESM3_ESM.xls]

## Sheet: Cross-sectional studies
Association between interleukin-2 cytokine levels and Plasmodium infections: A systematic review and meta-analysis Pattamaporn Kwankaew1, Kwuntida Uthaisar Kotepui2, Nsoh Godwin Anabire3,4, Polrat Wilairatana5, Manas Kotepui2* 1 Medical Technology, School of Allied Health Sciences, Walailak University, Tha Sala, Nakhon Si Thammarat, Thailand 2 Medical Technology Program, Faculty of Science, Nakho…
Table S3. Quality of the included studies
JBI CRITICAL APPRAISAL CHECKLIST FOR ANALYTICAL CROSS SECTIONAL STUDIES
No.	Study	1. Were the criteria for inclusion in the sample clearly defined?	2. Were the study subjects and the setting described in detail?	3. Was the exposure measured in a valid and reliable way?	4. Were objective, standard criteria used for measurement of the condition?	5. Were confounding factors identified?	6. Were strategies to deal with confounding factors stated?	7. Were the outcomes measured in a valid and reliable way?	8. Was appropriate statistical analysis used?	Overall appraisal:
1	Anabire et al., 2019	Yes	Yes	Yes	Yes	Yes	Yes	Yes	Yes	Include
2	Armah et al., 2007	Yes	Yes	Yes	Yes	No	No	Yes	Yes	Include
3	Baptista et al., 1997	Yes	Yes	Yes	Yes	No	No	Yes	Yes	Include
4	Chaves et al., 2016	Yes	Yes	Yes	Yes	No	No	Yes	Yes	Include
5	Coelho et al., 2013	Yes	Yes	Yes	Yes	Yes	Yes	Yes	Yes	Include
6	Mandala et al., 2017	Yes	Yes	Yes	Yes	No	No	Yes	Yes	Include
7	Mendonça et al., 2015	Yes	Yes	Yes	Yes	Yes	Yes	Yes	Yes	Include
8	Ong'echa et al., 2011	Yes	Yes	Yes	Yes	Yes	Yes	Yes	Yes	Include
9	Scherer et al., 2016	Yes	Yes	Yes	Yes	No	No	Yes	Yes	Include
10	Singotamu et al., 2006	Yes	Yes	Yes	Yes	Yes	Yes	Yes	Yes	Include
11	Tatfeng et al., 2012	Yes	Yes	Yes	Yes	Yes	Yes	Yes	Yes	Include
12	Wilson et al., 2010	Yes	Yes	No	Yes	Yes	No	Yes	Yes	Include
13	Menezes et al., 2018	Yes	Yes	Yes	Yes	Yes	Yes	Yes	Yes	Include
JBI CRITICAL APPRAISAL CHECKLIST FOR CASE CONTROL STUDIES
No.	Study	1. Were the groups comparable other than the presence of disease in cases or the absence of disease in controls?	2. Were cases and controls matched appropriately?	3. Were the same criteria used for identification of cases and controls?	4. Was exposure measured in a standard, valid and reliable way?	5. Was exposure measured in the same way for cases and controls?	6. Were confounding factors identified?	7. Were strategies to deal with confounding factors stated?	8. Were outcomes assessed in a standard, valid and reliable way for cases and controls?	9. Was the exposure period of interest long enough to be meaningful?	10. Was appropriate statistical analysis used?	Overall appraisal:
1	da Costa et al., 2014	Yes	Yes	Yes	Yes	Yes	No	No	Yes	Yes	Yes	Include
2	Frimpong et al., 2022	Yes	Yes	Yes	Yes	Yes	No	No	Yes	Yes	Yes	Include
3	Kremsner et al., 1990	Yes	Yes	Yes	Yes	Yes	No	No	Yes	Yes	Yes	Include
4	Perera et al., 2013	Yes	Yes	Yes	Yes	Yes	No	No	Yes	Yes	Yes	Include
5	Prakash et al., 2006	Yes	Yes	Yes	Yes	Yes	Yes	Yes	Yes	Yes	Yes	Include
6	Rovira-Vallbona et al., 2012	Yes	Yes	Yes	Yes	Yes	Yes	Yes	Yes	Yes	Yes	Include
7	Zeyrek et al., 2006	Yes	Yes	Yes	Yes	Yes	No	No	Yes	Yes	Yes	Include
8	Tatfeng and Agbonlahor 2008	Yes	Yes	Yes	Yes	Yes	No	No	Yes	Yes	Yes	Include
9	Tatfeng and Agbonlahor 2010	Yes	Yes	Yes	Yes	Yes	No	No	Yes	Yes	Yes	Include
10	de Jesus et al., 2023	Yes	Yes	Yes	Yes	Yes	No	No	Yes	Yes	Yes	Include
11	Obeng-Aboagye et al., 2023	Yes	Yes	Yes	Yes	Yes	Yes	Yes	Yes	Yes	Yes	Include
12	Rabiu et al., 2022	Yes	Yes	Yes	Yes	Yes	Yes	Yes	Yes	Yes	Yes	Include
13	Bin Eric et al., 2024	Yes	Yes	Yes	Yes	Yes	Yes	Yes	Yes	Yes	Yes	Include
14	van den Bogaart et al., 2014	Yes	Yes	Yes	Yes	Yes	Yes	Yes	Yes	Yes	Yes	Include
CHECKLIST FOR COHORT STUDIES
No.	Study	1. Were the two groups similar and recruited from the same population?	2. Were the exposures measured similarly to assign people to both exposed and unexposed groups?	3. Was the exposure measured in a valid and reliable way?	4. Were confounding factors identified?	5. Were strategies to deal with confounding factors stated?	6. Were the groups/participants free of the outcome at the start of the study (or at the moment of exposure)?	7. Were the outcomes measured in a valid and reliable way?	8. Was the follow up time reported and sufficient to be long enough for outcomes to occur?	9. Was follow up complete, and if not, were the reasons to loss to follow up described and explored?	10. Were strategies to address incomplete follow up utilized?	11. Was appropriate statistical analysis used?	Overall appraisal:
1	Jain et al., 2008	Yes	Yes	Yes	Yes	Yes	Yes	Yes	Yes	Yes	Yes	Yes	Include
2	Acero et al., 2022	Yes	Yes	Yes	Yes	Yes	Yes	Yes	Yes	Yes	Yes	Yes	Include
3	de Roquetaillade et al., 2023	Yes	Yes	Yes	Yes	Yes	Yes	Yes	Yes	Yes	Yes	Yes	Include

## Sheet: Case-control studies
0	Abdullahi et al., 2021	Yes	Yes	Yes	Yes	Yes	Yes	Yes	Yes	Yes	Yes	Include
													Age of each group
													Physical findings

## Sheet: Cohort studies
0	Das BS and Nanda NK, 1999	Yes	Yes	Yes	Yes	Yes	Yes	Yes	Yes	Yes	Yes	Yes	Include
0	Davis et al., 1994	Yes	Yes	Yes	Yes	Yes	Yes	Yes	Yes	Yes	Unclear	Yes	Include
1	Jain et al., 2008	Yes	Yes	Yes	Yes	Yes	Yes	Yes	Yes	Yes	Yes	Yes	Include	Tribal population/nontribal
2	Tovar Acero et al., 2022	Yes	Yes	Yes	Yes	Yes	Yes	Yes	Yes	Yes	Yes	Yes	Include	GOT/GPT /Creatinine/
